# Supplementary material for: Challenges and Perspectives in Homology-Directed Gene Targeting in Monocot Plants
Source: Rice (N Y). 2019 Dec 19;12:95. doi: 10.1186/s12284-019-0355-1 (PMC6923311; doi:10.1186/s12284-019-0355-1)
Supplement: Supplementary file 1 — Additional file 1: Table S1. Targeted mutagenesis-genome editing in monocots using CRISPR/Cas. [file 12284_2019_355_MOESM1_ESM.xlsx]

## Sheet: Sheet1
	Supplemental Table 1. Targeted mutagenesis-genome editing in monocots using CRISPR/Cas
	Species	Target gene (accession number)	Cas protein	Delivery method	Presence of editing tool	Repair pathway type	Efficiency (%)	Reference
	Rice (Oryza sativa)	OsMPK5 (AF479883)	Cas9	Protoplast transfection	Transient	NHEJ	1.7-10.6	Xie, K. et al., 2013
		OsSWEET11	Cas9	Protoplast transfection	Transient	NHEJ		Jiang, W. et al.,2013
		OsSWEET14
		OsPDS(LOC_Os03g08570.1)	Cas9	Biolistic bombardment	Transgenic	NHEJ, HDR	7.1-38.0	Shan et al., 2013
		OsBADH2(LOC_Os08g32870)
		OsMPK2(LOC_Os08g06060.1)
		Os02g23823(LOC_Os02g23823)
		OsROC5(Os02g0674800)	Cas9	Agrobacterium-mediated	Transgenic	NHEJ	26.0-84.0	Feng et al., 2013
		OsSPP(Os06g0625400)
		OsYSA(Os03g0597200)
		OsCAO1	Cas9	Agrobacterium-mediated	Transgenic	NHEJ	13.3-50.0	Miao et al., 2013
		OsLAZY1
		OsMYB1(LOC_Os1g12700)	Cas9	Agrobacterium-mediated	Transgenic	NHEJ	50.0-89.0	Mao et al., 2013
		OsSWEET	Cas9	Agrobacterium-mediated	Transgenic	NHEJ	12.5-100	Zhou et al., 2014
		OsMYB1(LOC_Os1g12700)	Cas9	Agrobacterium-mediated	Transgenic	NHEJ	21.1-66.7	Zhang, H. et al., 2014
		OsYSA(Os03g0597200)
		OsROC5(Os02g0674800)
		OsDERF1(LOC_Os08g35240)
		OsPDS(LOC_Os03g08570)
		OsMSH1(LOC_Os04g42784)
		OsMYB5(LOC_Os05g41166)
		OsSPP(Os06g0625400)
		OsPMS3(LOC_Os12g36030)
		OsEPSPS(LOC_Os06g04280)
		OsBEL(LOC_ Os03g0760200)	Cas9	Agrobacterium-mediated	Transgenic	NHEJ	2.0-16.0	Xu et al., 2014
		OsPDS	Cas9	Agrobacterium-mediated	Transgenic	NHEJ	3.0-90.0	Mikami et al., 2015
		OsDL
		OsLigIV
		OsALS
		OsAox1a	Cas9	Agrobacterium-mediated	Transgenic	NHEJ	31.0-41.4	Xu et al., 2015
		OsAox1b
		OsAox1c
		OsBEL
		CDKA1 (Os03g0118400)	Cas9	Agrobacterium-mediated	Transgenic	NHEJ	4.0-29.0	Endo et al., 2015
		CDKA2 (Os02g0123100)
		CDKB1 (Os01g0897000)
		CDKB2 (Os08g0512600)
		MPK1(Os06g0154500)	Cas9	Agrobacterium-mediated	Transgenic	NHEJ	44.0-100.0	Xie et al., 2015
		MPK2(Os08g0157000)
		MPK5(Os03g0285800)
		MPK6(Os10g0533600)
		OsYSA(Os03g0597200)	Cas9	Agrobacterium-mediated	Transgenic	NHEJ	33.3-53.3	Lowder et al., 2015
		OsROC5(Os02g0674800)
		BIN2	Cas9	Protoplast transfection	Transient	NHEJ	8.4-44.0	Woo et al., 2015
		OsLig4	Cas9	Agrobacterium-mediated	Transgenic	HDR	0.147-1.0	Endo et al., 2016
		OsALS
		OsPDS	Cas9	Agrobacterium-mediated	Transgenic	NHEJ	53.8-100.0	Tang et al., 2016
		OsYSA
		OsDEP1
		OsACT1(LOC_Os03g50885)	Cas9	Agrobacterium-mediated	Transgenic	HDR	4.7-19.4	Wang et al., 2017
		OsGST(LOC_Os05g02530)
		GFP
		OsCAO1		Biolistic-mediated	Transgenic	HDR	0.0-8.0	Begemann et al., 2017
		OsRLK	Cpf1	Agrobacterium-mediated	Transgenic	NHEJ	3.3-40.0	Wang et al., 2017
		OsBEL
		OsPDS	Cpf1	Agrobacterium-mediated	Transgenic	NHEJ	15.0-100.0	Tang et al., 2018
		OsDEP1
		OsROC5
		OsDEP1	Cpf1	Protoplast transfection	transgenic	NHEJ	0.0-100.0	Zhong et al., 2018
		OsEPFL9
		OsPDS
		OsREC8(Os05g50410)	Cas9	Agrobacterium-mediated	transgenic	NHEJ	N/A	Wang et al., 2019
		OsPAIR1(Os03g01590)
		OsOSD1(Os02g37850)
		OsMTL(Os03g27610)
	Wheat (Triticum aestivum L.)	Inox	Cas9	Agrobacterium-mediated	transgenic	NHEJ	1.8-12.7	Upadhyay et al., 2013
		PDS
		TaMLO	Cas9	Protoplast transfection	transgenic	NHEJ	1.4-6.7	Wang et al., 2014
		TaGASR7	Cas9	Biolistic delivery	transient	NHEJ	1.0-9.5	Zhang et al., 2016
		TaGW2
		TaDEP1
		TaNAC2
		TaPIN1
		TaLOX2
		TdGASR7
		TaGW2	Cas9	Biolistic delivery	transient	NHEJ	5.7-35.6	Liang et al., 2017
		TaGASR7
		TaMLO(KF009556 )	Cas9	Protoplast transfection	transgenic	NHEJ	N/A	Shan et al., 2013
	Maize (Zea maize)	LIG	Cas9	Biolistic delivery	transgenic	NHEJ	0.0-9.7	Svitashev et al., 2016
		ALS2
		MS26
		MS45
		LIG	Cas9	Biolistic delivery	transgenic	HDR	0.0-4.61	Svitashev et al., 2015
		ALS
		MS26
		MS45
		Zmzb7	Cas9	Protoplast transfection	transgenic	NHEJ	2.8-27.0	Feng et al., 2016
		Zmzb7	Cas9	Agrobacterium-mediated	transgenic	NHEJ	5.0-100	Feng et al., 2018
