# Supplementary material for: Challenges and Perspectives in Homology-Directed Gene Targeting in Monocot Plants
Source: Rice (N Y). 2019 Dec 19;12:95. doi: 10.1186/s12284-019-0355-1 (PMC6923311; doi:10.1186/s12284-019-0355-1)
Supplement: Supplementary file 2 — Additional file 2: Table S2. Major applications of base-editing approaches in plants. [file 12284_2019_355_MOESM2_ESM.xlsx]

## Sheet: Sheet1
	Supplemental Table 2. Major applications of base editing approaches in plants
	No.	Base editor & Cas9 variants	(%) Editing Eficiency	Base conversion	Organisms	PAM sequences	References
	1	rAPOBEC1-XTEN-nSpCas9-UGI	43-48	C to T	Rice, wheat and Maize	NGG	Zong et al., 2017
	2	hAPOBEC3A-nSpCas9-UGI	6.5-82.9	C to T	Rice, Wheat and Potato	NGG	Zong et al., 2018
	3	rAPOBEC1-XTEN-nSpCas9-UGI (rBE3)	10.5-38.9	C to T	Rice	NGG, NAG	Ren et al., 2017
	4	rAPOBEC1-XTEN-nSpCas9 (VQR)-UGI (rBE4)	18.2			NGA, AGTG, AGCG etc.
	5	SpCas9	15.52-82.14		Rice	NAG	Meng et al., 2018
	6	rAPOBEC1-XTEN-nSpCas9-UGI	20-43	C to T	Rice	NGG	Li et al., 2017
	7	nSpCas9-PmCDA1-UGI	85.7	C to T	Rice	NGG	Shimatani et al., 2017
	8		26.2-53.8		Tomato
	9	WT-ecTadA-TadA*-nSpCas9	4.8-26	A to G	Rice	NGG	Hua et al., 2018
	10	WT-ecTadA-TadA*-nSaCas10	45.2-61.3			NNGRRT
	11	WT-ecTadA-TadA*-nSpCas9 (VQR)	66.7-74.3	A to G	Rice	NGA	Hua et al., 2019
	12	WT-ecTadA-TadA*-nSaKKH-Cas10	6.5			NNNRRT
	13	rAPOBEC1-nVQR-Cas9-UGI	61.1	C to T		NGA
	14	WT-ecTadA-TadA*-nSpCas9-3xNLS	59.1	A to G	Rice and Wheat	NGG	Li et al., 2018
	15	nSpCas9-PmCDA1-UGI	not mention	C to T	Rice	NGG	Shimatani et al., 2018a
	16	nSpCas9-PmCDA1-UGI	not mention	C to T	Rice	NGG	Shimatani et al., 2018b
	17	WT-ecTadA-TadA*-nSpCas9	17.64-62.26	A to G	Rice	NGG	Yan et al., 2018
	18	SpCas9-NG	65.7, 74.2, 80, 81.8	A to G	Rice	NGG, CGT, TGA, AGC	Hua et al., 2019
	19	rAPOBEC1-XTEN-nSpCas9-UGI	26.67-57.78	C to T	Cotton	NGG	Qin et al., 2019a
	20	rAPOBEC1-XTEN-nSpCas9-UGI-3X2A-UGI	88.9	C to T	Rice	NGG	Qin et al., 2019b
	21	nSpCas9-UGI-3X2A-UGI_CDA	85.7
	22	SpCas9-NG	35.29	C to T	Rice	NG	Ren et al., 2019
	23	nSpCas9-PmCDA1-UGI	12.9 and 10	C to T	Tomato and Potato	NGG	Veillet et al., 2019
	24	rAPOBEC1-nCas9-NG	57.1	C to T	Rice	NG	Wang et al., 2019
	25	WT-ecTadA-TadA*-nCas9-NG	41.2	A to G
	26	nSpCas9-PmCDA1-UGI	4.0-90	C to T	Rice	NGAG	Wu et al., 2019
	27	rAPOBEC1-XTEN-nSpCas9-UGI	22-78	C to T	Wheat	NGG	Zhang et al., 2019
	28	rAPOBEC1-XTEN-nSpCas9-UGI	15-75	C to T	Human	NGG	Komor et al., 2016
